# Supplementary material for: Endo- and Exometabolome Crosstalk in Mesenchymal Stem Cells Undergoing Osteogenic Differentiation
Source: Cells. 2022 Apr 7;11(8):1257. doi: 10.3390/cells11081257 (PMC9024772; doi:10.3390/cells11081257)
Supplement: Supplementary file 1 [file cells-11-01257-s001.zip]

Archive with 1 entries (1 files):
- cells-1644135-supplementary.pdf
